# Supplementary material for: Development of a smartphone enabled, paper-based quantitative diagnostic assay using the HueDx color correction system
Source: PLoS One. 2024 Oct 4;19(10):e0311343. doi: 10.1371/journal.pone.0311343 (PMC11451979; doi:10.1371/journal.pone.0311343)
Supplement: S2 File — (ZIP) [file pone.0311343.s002.zip]

Archive with 42 entries (41 files):
- S2 File/
- __MACOSX/._S2 File
- S2 File/White (4).JPG
- __MACOSX/S2 File/._White (4).JPG
- S2 File/Black (8).JPG
- __MACOSX/S2 File/._Black (8).JPG
- S2 File/White (8).JPG
- __MACOSX/S2 File/._White (8).JPG
- S2 File/White (10).JPG
- __MACOSX/S2 File/._White (10).JPG
- S2 File/Black (4).JPG
- __MACOSX/S2 File/._Black (4).JPG
- S2 File/Black (5).JPG
- __MACOSX/S2 File/._Black (5).JPG
- S2 File/White (9).JPG
- __MACOSX/S2 File/._White (9).JPG
- S2 File/Black (9).JPG
- __MACOSX/S2 File/._Black (9).JPG
- S2 File/White (5).JPG
- __MACOSX/S2 File/._White (5).JPG
- S2 File/Black (2).JPG
- __MACOSX/S2 File/._Black (2).JPG
- S2 File/White (2).JPG
- __MACOSX/S2 File/._White (2).JPG
- S2 File/White (3).JPG
- __MACOSX/S2 File/._White (3).JPG
- S2 File/Black (3).JPG
- __MACOSX/S2 File/._Black (3).JPG
- S2 File/Black (10).JPG
- __MACOSX/S2 File/._Black (10).JPG
- S2 File/White (1).JPG
- __MACOSX/S2 File/._White (1).JPG
- S2 File/Black (1).JPG
- __MACOSX/S2 File/._Black (1).JPG
- S2 File/White (6).JPG
- __MACOSX/S2 File/._White (6).JPG
- S2 File/Black (6).JPG
- __MACOSX/S2 File/._Black (6).JPG
- S2 File/Black (7).JPG
- __MACOSX/S2 File/._Black (7).JPG
- S2 File/White (7).JPG
- __MACOSX/S2 File/._White (7).JPG
