# Supplementary material for: Development of a smartphone enabled, paper-based quantitative diagnostic assay using the HueDx color correction system
Source: PLoS One. 2024 Oct 4;19(10):e0311343. doi: 10.1371/journal.pone.0311343 (PMC11451979; doi:10.1371/journal.pone.0311343)
Supplement: S3 File — (ZIP) [file pone.0311343.s003.zip]

Archive with 22 entries (21 files):
- S3 File/
- __MACOSX/._S3 File
- S3 File/IMG_0039.JPG
- __MACOSX/S3 File/._IMG_0039.JPG
- S3 File/IMG_0038.JPG
- __MACOSX/S3 File/._IMG_0038.JPG
- S3 File/IMG_0042.JPG
- __MACOSX/S3 File/._IMG_0042.JPG
- S3 File/IMG_0043.JPG
- __MACOSX/S3 File/._IMG_0043.JPG
- S3 File/IMG_0041.JPG
- __MACOSX/S3 File/._IMG_0041.JPG
- S3 File/IMG_0040.JPG
- __MACOSX/S3 File/._IMG_0040.JPG
- S3 File/IMG_0044.JPG
- __MACOSX/S3 File/._IMG_0044.JPG
- S3 File/IMG_0045.JPG
- __MACOSX/S3 File/._IMG_0045.JPG
- S3 File/IMG_0046.JPG
- __MACOSX/S3 File/._IMG_0046.JPG
- S3 File/IMG_0037.JPG
- __MACOSX/S3 File/._IMG_0037.JPG
